# Supplementary material for: A stuck leaflet after balloon post-dilatation in transcatheter aortic valve implantation with a SAPIEN-3 ultra RESILIA valve: a case report
Source: Eur Heart J Case Rep. 2024 Dec 26;9(1):ytae697. doi: 10.1093/ehjcr/ytae697 (PMC11718390; doi:10.1093/ehjcr/ytae697)
Supplement: ytae697_Supplementary_Data [file ytae697_supplementary_data.zip]

Archive with 3 entries (3 files):
- Supplementary Video 1.mp4
- Supplementary Video 2.mp4
- Supplementary Video 3.mp4
